# Supplementary material for: Antibacterial and Anti-Efflux Activities of Cinnamon Essential Oil against Pan and Extensive Drug-Resistant Pseudomonas aeruginosa Isolated from Human and Animal Sources
Source: Antibiotics (Basel). 2023 Oct 5;12(10):1514. doi: 10.3390/antibiotics12101514 (PMC10604284; doi:10.3390/antibiotics12101514)
Supplement: Supplementary file 1 [file antibiotics-12-01514-s001.zip]

Archive with 1 entries (1 files):
- antibiotics-2561636-supplementary.pdf
